# Supplementary material for: Evidence of ubiquitous Alfvén pulses transporting energy from the photosphere to the upper chromosphere
Source: Nat Commun. 2019 Aug 5;10:3504. doi: 10.1038/s41467-019-11495-0 (PMC6683129; doi:10.1038/s41467-019-11495-0)
Supplement: Supplementary file 7 — Source Data [file 41467_2019_11495_MOESM7_ESM.zip]

Archive with 11 entries (11 files):
- Figure1.npz
- Figure2.npz
- Figure3.npz
- Figure4.npz
- Supplementary_Figure1.npz
- Supplementary_Figure2.npz
- Supplementary_Figure3.npz
- Supplementary_Figure4.npz
- Supplementary_Figure5.zip
- Supplementary_Figure6.npz
- Supplementary_Figure7.npz
